# Supplementary material for: Comparative analysis of the organelle genomes of seven Rosa species (Rosaceae): insights into structural variation and phylogenetic position
Source: Front Plant Sci. 2025 May 8;16:1584289. doi: 10.3389/fpls.2025.1584289 (PMC12095378; doi:10.3389/fpls.2025.1584289)
Supplement: Supplementary Table 1 — Source of SRA data used in this study. [file Table1.xlsx]

## Sheet: Sheet1
Rosa_canina	SRR29675623
Rosa_agrestis	ERR13660055
Rosa_spinosissima	ERR13304147
Rosa_sterilis	CNR0708794
Rosa_roxburghii	CNR0708793
