# Supplementary material for: Comparative analysis of the organelle genomes of seven Rosa species (Rosaceae): insights into structural variation and phylogenetic position
Source: Front Plant Sci. 2025 May 8;16:1584289. doi: 10.3389/fpls.2025.1584289 (PMC12095378; doi:10.3389/fpls.2025.1584289)
Supplement: Supplementary Table 2 — Source of organelle genome files downloaded to the NCBI database in this study. [file Table2.xlsx]

## Sheet: Sheet1
KX450881.2	Pyrus betulifolia	outgroup
NC_068090.1	Rosa acicularis		Rosa chinensis-Rosa longicuspis	5.19 MYA
NC_083977.1	Rosa anemoniflora		Pyrus x bretschneideri-Rosa	49.2 - 77.1 MYA
NC_061263.1	Rosa arvensis		Rosa anemoniflora-Rosa pricei	2.78 MYA
NC_042194.1	Rosa banksiae
NC_061270.1	Rosa bracteata
NC_061267.1	Rosa brunonii
NC_065867.1	Rosa chinensis
NC_038102.1	Rosa chinensis var. spontanea
NC_051550.1	Rosa cymosa
NC_057236.1	Rosa davurica
NC_061268.1	Rosa fedtschenkoana
NC_053856.1	Rosa filipes
NC_061271.1	Rosa gallica
NC_062462.1	Rosa glomerata
OQ992658.1	Rosa graciliflora
NC_061982.1	Rosa helenae
PP565790.1	Rosa hybrid
NC_060339.1	Rosa kokanica
NC_061983.1	Rosa kweichowensis
NC_071930.1	Rosa lasiosepala
PP565789.1	Rosa longicuspis
MK782979.1	Rosa lucidissima
NC_040997.1	Rosa lucieae
OQ992659.1	Rosa macrophylla
NC_061265.1	Rosa majalis
NC_040960.1	Rosa maximowicziana
NC_053550.1	Rosa minutifolia
NC_061266.1	Rosa moschata
NC_039989.1	Rosa multiflora
NC_061984.1	Rosa odorata
NC_061264.1	Rosa odorata var. gigantea
NC_060699.1	Rosa omeiensis
NC_061985.1	Rosa palustris
NC_061272.1	Rosa persica
NC_037492.1	Rosa praelucens
MK613354.1	Rosa pricei
NC_068089.1	Rosa rubiginosa
NC_062657.1	Rosa rugosa
NC_061269.1	Rosa sericea
OQ992651.1	Rosa sericea f. glabrescens
NC_066975.1	Rosa sertata
NC_080343.1	Rosa sweginzowii
NC_061986.1	Rosa taiwanensis
NC_065110.1	Rosa transmorrisonensis
NC_088498.1	Rosa willmottiae
NC_061174.1	Rosa x damascena
NC_051543.1	Rosa xanthina
NC_046824.1	Rosa laevigata
NC_053909.1	Rosa sterilis
NC_047295.1	Rosa canina
NC_032038.1	Rosa roxburghii

## Sheet: Sheet2
Malus x domestica	NC_018554.1	mt
Malus x domestica	MK434916.1	cp
