# Supplementary material for: Comparative analysis of the organelle genomes of seven Rosa species (Rosaceae): insights into structural variation and phylogenetic position
Source: Front Plant Sci. 2025 May 8;16:1584289. doi: 10.3389/fpls.2025.1584289 (PMC12095378; doi:10.3389/fpls.2025.1584289)
Supplement: Supplementary Table 3 — Statistics of RSCU values for PCGs in organelle genome from 7 Rosa species. [file Table3.xlsx]

## Sheet: cp
AminoAcid	Codon	RSCU	RSCU
*	UAA	1.1393	1.1393
*	UAG	0.8713	0.8713
*	UGA	0.9894	0.9894
A	GCA	1.1043	1.1043
A	GCC	0.7051	0.7051
A	GCG	0.5898	0.5898
A	GCU	1.6008	1.6008
C	UGC	0.8398	0.8398
C	UGU	1.1602	1.1602
D	GAC	0.5023	0.5023
D	GAU	1.4977	1.4977
E	GAA	1.4018	1.4018
E	GAG	0.5982	0.5982
F	UUC	0.7808	0.7808
F	UUU	1.2192	1.2192
G	GGA	1.3466	1.3466
G	GGC	0.5662	0.5662
G	GGG	0.918	0.918
G	GGU	1.1692	1.1692
H	CAC	0.6765	0.6765
H	CAU	1.3235	1.3235
I	AUA	0.9943	0.9943
I	AUC	0.7026	0.7026
I	AUU	1.3031	1.3031
K	AAA	1.33	1.33
K	AAG	0.67	0.67
L	CUA	0.8628	0.8628
L	CUC	0.5015	0.5015
L	CUG	0.4926	0.4926
L	CUU	1.1684	1.1684
L	UUA	1.7093	1.7093
L	UUG	1.2656	1.2656
M	AUG	1	1
N	AAC	0.6419	0.6419
N	AAU	1.3581	1.3581
P	CCA	1.1783	1.1783
P	CCC	0.7825	0.7825
P	CCG	0.8194	0.8194
P	CCU	1.2198	1.2198
Q	CAA	1.3801	1.3801
Q	CAG	0.6199	0.6199
R	AGA	1.8114	1.8114
R	AGG	1.05	1.05
R	CGA	1.0473	1.0473
R	CGC	0.4725	0.4725
R	CGG	0.7545	0.7545
R	CGU	0.8644	0.8644
S	AGC	0.6584	0.6584
S	AGU	1.019	1.019
S	UCA	1.2172	1.2172
S	UCC	0.9793	0.9793
S	UCG	0.7815	0.7815
S	UCU	1.3447	1.3447
T	ACA	1.2757	1.2757
T	ACC	0.8271	0.8271
T	ACG	0.5999	0.5999
T	ACU	1.2973	1.2973
V	GUA	1.4171	1.4171
V	GUC	0.5611	0.5611
V	GUG	0.6661	0.6661
V	GUU	1.3558	1.3558
W	UGG	1	1
Y	UAC	0.6797	0.6797
Y	UAU	1.3203	1.3203

## Sheet: mt
*	UAA	0.8288	0.8288
*	UAG	0.9761	0.9761
*	UGA	1.1951	1.1951
A	GCA	1.0388	1.0388
A	GCC	0.9006	0.9006
A	GCG	0.7424	0.7424
A	GCU	1.3181	1.3181
C	UGC	0.8713	0.8713
C	UGU	1.1287	1.1287
D	GAC	0.6912	0.6912
D	GAU	1.3088	1.3088
E	GAA	1.3228	1.3228
E	GAG	0.6772	0.6772
F	UUC	0.9164	0.9164
F	UUU	1.0836	1.0836
G	GGA	1.5182	1.5182
G	GGC	0.5963	0.5963
G	GGG	0.889	0.889
G	GGU	0.9964	0.9964
H	CAC	0.7235	0.7235
H	CAU	1.2765	1.2765
I	AUA	0.8127	0.8127
I	AUC	0.931	0.931
I	AUU	1.2563	1.2563
K	AAA	1.1767	1.1767
K	AAG	0.8233	0.8233
L	CUA	0.9024	0.9024
L	CUC	0.7782	0.7782
L	CUG	0.6077	0.6077
L	CUU	1.399	1.399
L	UUA	1.1481	1.1481
L	UUG	1.1647	1.1647
M	AUG	1	1
N	AAC	0.793	0.793
N	AAU	1.207	1.207
P	CCA	1.076	1.076
P	CCC	0.9192	0.9192
P	CCG	0.8769	0.8769
P	CCU	1.1279	1.1279
Q	CAA	1.216	1.216
Q	CAG	0.784	0.784
R	AGA	1.5553	1.5553
R	AGG	0.8395	0.8395
R	CGA	1.2077	1.2077
R	CGC	0.7392	0.7392
R	CGG	0.8038	0.8038
R	CGU	0.8546	0.8546
S	AGC	0.7371	0.7371
S	AGU	0.8319	0.8319
S	UCA	1.149	1.149
S	UCC	1.0216	1.0216
S	UCG	0.9176	0.9176
S	UCU	1.3427	1.3427
T	ACA	0.999	0.999
T	ACC	1.0644	1.0644
T	ACG	0.7909	0.7909
T	ACU	1.1457	1.1457
V	GUA	0.901	0.901
V	GUC	0.8487	0.8487
V	GUG	0.8929	0.8929
V	GUU	1.3574	1.3574
W	UGG	1	1
Y	UAC	0.754	0.754
Y	UAU	1.246	1.246
