# Supplementary material for: Comparative analysis of the organelle genomes of seven Rosa species (Rosaceae): insights into structural variation and phylogenetic position
Source: Front Plant Sci. 2025 May 8;16:1584289. doi: 10.3389/fpls.2025.1584289 (PMC12095378; doi:10.3389/fpls.2025.1584289)
Supplement: Supplementary Table 4 — Summary of GC3s and ENC results for the organelle genomes of 7 Rosa species. [file Table4.xlsx]

## Sheet: cp
Genes	codon No.	GC1	GC2	GC3	GC_all	ENC	GC3s
PP565789	22299	45.97	38.06	29.84	37.95	48	29.9
NC_042194	22269	45.75	37.85	29.68	37.76	47.99	29.9
NC_061270	22278	45.93	38.02	29.76	37.9	47.89	29.8
MK613354	22157	45.03	37.25	29.27	37.19	48.01	29.8
NC_039989	22270	45.94	38.04	29.81	37.93	47.97	29.9
NC_038102	22265	45.96	38.04	29.87	37.95	48.03	30
NC_066975	22227	45.96	38.02	29.85	37.94	48	29.9
PP565790	22299	45.97	38.06	29.85	37.96	48.01	29.9
NC_040960	22266	45.94	38.04	29.82	37.93	47.98	29.9
NC_061267	22278	45.93	38.02	29.85	37.93	48	29.9
NC_065867	22278	45.95	38.04	29.87	37.95	48.03	30
KX450881	22239	40.7	34.05	25.09	33.28	47	28.4
NC_051543	20474	46.63	38.81	30.03	38.49	48.04	30.1
NC_061271	22278	45.94	38.03	29.85	37.94	48.02	29.9
NC_061272	22278	45.88	38.02	29.68	37.86	47.86	29.8
NC_060339	22266	45.85	37.92	29.74	37.83	47.98	29.9
NC_037492	22266	45.94	38.01	29.8	37.92	48.01	29.9
NC_060699	20825	46.63	38.75	30.16	38.51	48.08	30.2
NC_053856	22276	45.95	38.05	29.85	37.95	48	29.9
NC_071930	22271	45.95	38.05	29.84	37.95	48	29.9
Rosa_spinosissima	22258	45.98	38.02	29.81	37.94	48	29.9
OQ992659	20744	46.67	38.74	30.25	38.55	48.18	30.3
NC_061174	22278	45.93	38.03	29.85	37.94	48	29.9
NC_047295	22278	45.95	38.05	29.88	37.96	48.03	30
OQ992651	20744	46.71	38.78	30.21	38.57	48.14	30.3
NC_061984	22278	45.95	38.04	29.86	37.95	48.01	29.9
NC_032038	22271	45.97	38.02	29.87	37.96	47.98	29.9
NC_061264	22278	45.92	38.03	29.85	37.93	47.99	29.9
NC_061986	22284	45.93	38.04	29.83	37.93	47.99	29.9
NC_061266	22278	45.93	38.03	29.85	37.94	48	29.9
OQ992658	20748	46.66	38.74	30.27	38.56	48.2	30.4
NC_068090	20738	45.24	37.66	29.3	37.4	48.06	30.3
NC_040997	22267	45.94	38.04	29.81	37.93	47.97	29.9
NC_088498	22227	45.97	38.03	29.86	37.95	48.02	30
NC_046824	22270	45.97	38.03	29.86	37.95	48.02	29.9
NC_053909	22265	45.96	38.05	29.84	37.95	48.01	29.9
NC_061263	22278	45.94	38.05	29.84	37.94	48.02	29.9
NC_061983	22278	45.95	38.05	29.85	37.95	48	29.9
Rosa_agrestis	22262	45.96	38.05	29.87	37.96	48.03	30
NC_057236	22265	45.32	37.58	29.43	37.45	47.97	29.8
NC_062657	22258	45.93	38.02	29.81	37.92	47.99	29.9
NC_051550	22276	45.94	38.03	29.81	37.93	47.99	29.9
MK782979	22265	45.79	37.87	29.76	37.81	48.04	30
NC_061269	22269	45.96	38.03	29.8	37.93	47.99	29.9
NC_061982	22278	45.94	38.05	29.85	37.95	48	29.9
NC_083977	22271	45.95	38.03	29.81	37.93	47.98	29.9
NC_065110	22271	45.94	38.04	29.81	37.93	47.97	29.9
NC_062462	22277	45.95	38.02	29.86	37.94	48.05	29.9
NC_053550	20729	46.67	38.79	30.25	38.57	48.14	30.3
NC_061985	22280	45.95	38.02	29.86	37.94	48.03	29.9
NC_061268	22274	45.96	38.02	29.84	37.94	48	29.9
NC_061265	22276	45.94	38.02	29.76	37.91	47.95	29.8
NC_068089	22272	44.61	37	28.98	36.86	47.95	29.9
NC_080343	20744	46.67	38.74	30.24	38.55	48.18	30.3
All	1190088	33.34	44.11	36.14	37.86	53.44	36.3

## Sheet: nt
Genes	codon No.	GC1	GC2	GC3	GC_all	ENC	GC3s
NC_065237L	9276	0.43	0.34	0.43	0.4	41.69	38.5
Rosa_agrestisL	9283	0.45	0.4	0.46	0.44	40.37	37.5
Rosa_roxburghiiL	9283	0.4	0.51	0.44	0.45	46.52	35.9
Rosa_sterilisL	9283	0.43	0.41	0.45	0.43	52.61	36.6
Rosa_spinosissima	9443	46.37	41.3	36.88	41.52	53.69	38.1
Rosa_roxburghii	9433	44.82	40.23	39.44	41.5	55.11	40.8
Rosa_laevigata	9458	40.32	37.16	33.99	37.16	54.89	39.4
NC_065237	9433	48.03	42.63	37.89	42.85	53.54	37.9
Rosa_caninaL	9283	0.45	0.4	0.46	0.44	40.37	37.5
Rosa_spinosissimaL	9283	0.45	0.4	0.46	0.44	40.37	37.5
Rosa_sterilis	9488	36.15	37.57	38.59	37.44	57.61	44.5
Rosa_agrestis	9497	42.07	42.15	38.19	40.8	56.08	40.2
Rosa_laevigataL	9283	0.45	0.4	0.46	0.44	40.37	37.5
Rosa_canina	9398	40.39	40.83	36.99	39.4	56.21	40.3
All	131130	20.42	19.01	21.89	20.44	57.68	45.8
