# Supplementary material for: Comparative analysis of the organelle genomes of seven Rosa species (Rosaceae): insights into structural variation and phylogenetic position
Source: Front Plant Sci. 2025 May 8;16:1584289. doi: 10.3389/fpls.2025.1584289 (PMC12095378; doi:10.3389/fpls.2025.1584289)
Supplement: Supplementary Table 5 — Results of a homology comparison between plastome and mitogenome from 7 Rosaspecies. [file Table5.xlsx]

## Sheet: Rosa agrestis
Rosa_agrestis	Rosa_agrestis	97.859	1588	17	4	39572	41159	146683	145113	0	2728
Rosa_agrestis	Rosa_agrestis	96.709	942	29	2	34961	35901	57918	56978	0	1567
Rosa_agrestis	Rosa_agrestis	99.458	554	3	0	155384	155937	40670	40117	0	1007
Rosa_agrestis	Rosa_agrestis	99.458	554	3	0	87016	87569	40117	40670	0	1007
Rosa_agrestis	Rosa_agrestis	91.69	710	19	10	42032	42739	144456	145127	0	948
Rosa_agrestis	Rosa_agrestis	94.737	209	9	1	56267	56473	254132	254340	1.02e-87	324
Rosa_agrestis	Rosa_agrestis	98.876	178	1	1	78304	78481	266433	266609	1.71e-85	316
Rosa_agrestis	Rosa_agrestis	73.737	891	176	45	139657	140520	261777	260918	2.23e-79	296
Rosa_agrestis	Rosa_agrestis	73.737	891	176	45	102433	103296	260918	261777	2.23e-79	296
Rosa_agrestis	Rosa_agrestis	97.576	165	4	0	98030	98194	265553	265389	1.74e-75	283
Rosa_agrestis	Rosa_agrestis	97.576	165	4	0	144759	144923	265389	265553	1.74e-75	283
Rosa_agrestis	Rosa_agrestis	96.154	104	2	2	67527	67630	56873	56772	5.08e-41	169
Rosa_agrestis	Rosa_agrestis	100	89	0	0	111590	111678	43063	42975	6.57e-40	165
Rosa_agrestis	Rosa_agrestis	100	89	0	0	130737	130825	42975	43063	6.57e-40	165
Rosa_agrestis	Rosa_agrestis	98.765	81	1	0	33428	33508	8714	8634	8.56e-34	145
Rosa_agrestis	Rosa_agrestis	98.701	77	1	0	30730	30806	93370	93446	1.43e-31	137
Rosa_agrestis	Rosa_agrestis	95.294	85	3	1	132010	132094	152249	152166	1.85e-30	134
Rosa_agrestis	Rosa_agrestis	95.294	85	3	1	110321	110405	152166	152249	1.85e-30	134
Rosa_agrestis	Rosa_agrestis	95.062	81	3	1	132553	132632	152246	152166	3.1e-28	126
Rosa_agrestis	Rosa_agrestis	94.521	73	4	0	53694	53766	235348	235420	2.41e-24	113
Rosa_agrestis	Rosa_agrestis	98.438	64	1	0	85725	85788	251019	251082	2.41e-24	113
Rosa_agrestis	Rosa_agrestis	90.123	81	1	1	101830	101910	85985	85912	6.76e-20	99
Rosa_agrestis	Rosa_agrestis	90.123	81	1	1	141043	141123	85912	85985	6.76e-20	99
Rosa_agrestis	Rosa_agrestis	93.75	48	3	0	16119	16166	18476	18523	4.1e-12	73.1
Rosa_agrestis	Rosa_agrestis	84.146	82	6	4	155065	155139	35533	35452	4.1e-12	73.1
Rosa_agrestis	Rosa_agrestis	84.146	82	6	4	87814	87888	35452	35533	4.1e-12	73.1
Rosa_agrestis	Rosa_agrestis	97.619	42	1	0	102077	102118	85040	84999	4.1e-12	73.1
Rosa_agrestis	Rosa_agrestis	97.619	42	1	0	140835	140876	84999	85040	4.1e-12	73.1
Rosa_agrestis	Rosa_agrestis	100	29	0	0	101931	101959	85911	85883	1.48e-06	54.7
Rosa_agrestis	Rosa_agrestis	100	29	0	0	140994	141022	85883	85911	1.48e-06	54.7
			8191

## Sheet: Rosa canina
Rosa_canina	Rosa_canina	98.787	2473	4	2	39466	41938	214912	212466	0	4377
Rosa_canina	Rosa_canina	96.815	942	28	2	34881	35821	37994	38934	0	1572
Rosa_canina	Rosa_canina	98.917	554	0	1	86818	87371	55800	55253	0	985
Rosa_canina	Rosa_canina	98.917	554	0	1	154809	155362	55253	55800	0	985
Rosa_canina	Rosa_canina	98.876	178	1	1	78139	78316	139211	139035	1.72e-85	316
Rosa_canina	Rosa_canina	73.737	891	176	44	102247	103110	144718	143859	2.24e-79	296
Rosa_canina	Rosa_canina	73.737	891	176	44	139070	139933	143859	144718	2.24e-79	296
Rosa_canina	Rosa_canina	97.576	165	4	0	144184	144348	140255	140091	1.74e-75	283
Rosa_canina	Rosa_canina	97.576	165	4	0	97832	97996	140091	140255	1.74e-75	283
Rosa_canina	Rosa_canina	94.413	179	8	1	56189	56365	151469	151291	1.05e-72	274
Rosa_canina	Rosa_canina	96.154	104	2	2	67370	67473	39039	39140	5.1e-41	169
Rosa_canina	Rosa_canina	100	89	0	0	130688	130776	52948	52860	6.59e-40	165
Rosa_canina	Rosa_canina	100	89	0	0	111404	111492	52860	52948	6.59e-40	165
Rosa_canina	Rosa_canina	98.765	81	1	0	1	81	154533	154613	8.59e-34	145
Rosa_canina	Rosa_canina	98.765	81	1	0	33348	33428	266161	266241	8.59e-34	145
Rosa_canina	Rosa_canina	97.5	80	2	0	30684	30763	130522	130443	1.44e-31	137
Rosa_canina	Rosa_canina	95.294	85	3	1	131961	132045	220476	220393	1.86e-30	134
Rosa_canina	Rosa_canina	95.294	85	3	1	110135	110219	220393	220476	1.86e-30	134
Rosa_canina	Rosa_canina	94.521	73	4	0	53586	53658	170239	170167	2.42e-24	113
Rosa_canina	Rosa_canina	84.146	82	6	4	87616	87690	60472	60391	4.11e-12	73.1
Rosa_canina	Rosa_canina	84.146	82	6	4	154490	154564	60391	60472	4.11e-12	73.1
Rosa_canina	Rosa_canina	93.75	48	3	0	16092	16139	77426	77379	4.11e-12	73.1
			7971

## Sheet: Rosa laevigata
Rosa_laevigata	Rosa_laevigata	98.235	1586	18	3	39299	40883	217554	219130	0	2765
Rosa_laevigata	Rosa_laevigata	99.819	554	1	0	86686	87239	48688	48135	0	1018
Rosa_laevigata	Rosa_laevigata	99.819	554	1	0	154563	155116	48135	48688	0	1018
Rosa_laevigata	Rosa_laevigata	91.972	710	17	7	41759	42466	219790	219119	0	959
Rosa_laevigata	Rosa_laevigata	89.54	717	28	13	58361	59077	187306	186637	0	865
Rosa_laevigata	Rosa_laevigata	100	299	0	0	143944	144242	92635	92337	1.24e-156	553
Rosa_laevigata	Rosa_laevigata	100	299	0	0	97560	97858	92337	92635	1.24e-156	553
Rosa_laevigata	Rosa_laevigata	94.258	209	10	1	55971	56177	108925	108717	4.93e-86	318
Rosa_laevigata	Rosa_laevigata	92.694	219	11	1	35458	35671	31563	31781	8.26e-84	311
Rosa_laevigata	Rosa_laevigata	73.737	891	176	44	102110	102973	102125	101266	2.31e-79	296
Rosa_laevigata	Rosa_laevigata	73.737	891	176	44	138829	139692	101266	102125	2.31e-79	296
Rosa_laevigata	Rosa_laevigata	96.154	104	2	2	67262	67365	31865	31966	5.26e-41	169
Rosa_laevigata	Rosa_laevigata	100	89	0	0	130445	130533	45815	45727	6.8e-40	165
Rosa_laevigata	Rosa_laevigata	100	89	0	0	111269	111357	45727	45815	6.8e-40	165
Rosa_laevigata	Rosa_laevigata	98.765	81	1	0	33170	33250	80243	80323	8.86e-34	145
Rosa_laevigata	Rosa_laevigata	98.765	81	1	0	1	81	111975	112055	8.86e-34	145
Rosa_laevigata	Rosa_laevigata	98.701	77	1	0	30495	30571	268256	268180	1.48e-31	137
Rosa_laevigata	Rosa_laevigata	95.294	85	3	1	110000	110084	212058	211975	1.92e-30	134
Rosa_laevigata	Rosa_laevigata	95.294	85	3	1	131718	131802	211975	212058	1.92e-30	134
Rosa_laevigata	Rosa_laevigata	87.719	114	8	3	58262	58374	187371	187263	8.93e-29	128
Rosa_laevigata	Rosa_laevigata	94.521	73	4	0	53398	53470	172216	172144	2.5e-24	113
Rosa_laevigata	Rosa_laevigata	84.146	82	6	4	87484	87558	53679	53598	4.24e-12	73.1
Rosa_laevigata	Rosa_laevigata	84.146	82	6	4	154244	154318	53598	53679	4.24e-12	73.1
Rosa_laevigata	Rosa_laevigata	93.75	48	3	0	15928	15975	70466	70419	4.24e-12	73.1
			8019

## Sheet: Rosa roxburghii
Rosa_roubrghii	Rosa_roxburghii	97.666	1585	17	8	39608	41192	261637	263201	0	2704
Rosa_roubrghii	Rosa_roxburghii	95.979	970	30	9	34994	35962	83274	84235	0	1567
Rosa_roubrghii	Rosa_roxburghii	92.655	708	15	10	42068	42775	910	240	0	985
Rosa_roubrghii	Rosa_roxburghii	99.433	529	2	1	154945	155473	206270	205743	0	959
Rosa_roubrghii	Rosa_roxburghii	99.433	529	2	1	87078	87606	205743	206270	0	959
Rosa_roubrghii	Rosa_roxburghii	90.96	708	19	10	42068	42775	263853	263191	0	911
Rosa_roubrghii	Rosa_roxburghii	89.819	717	24	15	58685	59401	230677	230010	0	874
Rosa_roubrghii	Rosa_roxburghii	96.838	253	5	3	40940	41192	1	250	1.51e-116	420
Rosa_roubrghii	Rosa_roxburghii	96.19	210	8	0	56298	56507	159094	159303	9.36e-94	344
Rosa_roubrghii	Rosa_roxburghii	73.401	891	173	51	139206	140069	166621	165768	1.25e-72	274
Rosa_roubrghii	Rosa_roxburghii	73.401	891	173	51	102482	103345	165768	166621	1.25e-72	274
Rosa_roubrghii	Rosa_roxburghii	96.154	104	2	2	67588	67691	84317	84418	6.05e-41	169
Rosa_roubrghii	Rosa_roxburghii	97.778	90	0	2	111640	111729	208656	208569	1.69e-36	154
Rosa_roubrghii	Rosa_roxburghii	97.778	90	0	2	130822	130911	208569	208656	1.69e-36	154
Rosa_roubrghii	Rosa_roxburghii	98.765	81	1	0	8	88	156082	156002	1.02e-33	145
Rosa_roubrghii	Rosa_roxburghii	98.701	77	1	0	30786	30862	48994	48918	1.71e-31	137
Rosa_roubrghii	Rosa_roxburghii	97.531	81	1	1	33461	33541	175954	175875	1.71e-31	137
Rosa_roubrghii	Rosa_roxburghii	98.701	77	1	0	30786	30862	311862	311786	1.71e-31	137
Rosa_roubrghii	Rosa_roxburghii	94.118	85	3	2	110371	110455	256199	256117	1.03e-28	128
Rosa_roubrghii	Rosa_roxburghii	94.118	85	3	2	132096	132180	256117	256199	1.03e-28	128
Rosa_roubrghii	Rosa_roxburghii	86.726	113	9	3	58587	58698	230741	230634	1.72e-26	121
Rosa_roubrghii	Rosa_roxburghii	90.123	81	1	1	140592	140672	64015	63942	8.05e-20	99
Rosa_roubrghii	Rosa_roxburghii	90.123	81	1	1	101879	101959	63942	64015	8.05e-20	99
Rosa_roubrghii	Rosa_roxburghii	93.75	48	3	0	16197	16244	182680	182727	4.88e-12	73.1
Rosa_roubrghii	Rosa_roxburghii	84.146	82	6	4	154626	154700	200850	200769	4.88e-12	73.1
Rosa_roubrghii	Rosa_roxburghii	84.146	82	6	4	87851	87925	200769	200850	4.88e-12	73.1
Rosa_roubrghii	Rosa_roxburghii	100	29	0	0	140543	140571	64044	64016	1.77e-06	54.7
Rosa_roubrghii	Rosa_roxburghii	100	29	0	0	101980	102008	64016	64044	1.77e-06	54.7
			9306

## Sheet: Rosa rugosa
Rosa rugosa	Rosa rugosa	99.448	2718	15	0	33821	36538	163088	165805	0	4937
Rosa rugosa	Rosa rugosa	99.748	1585	4	0	40177	41761	211638	210054	0	2905
Rosa rugosa	Rosa rugosa	98.859	701	8	0	42635	43335	209354	210054	0	1251
Rosa rugosa	Rosa rugosa	96.792	717	17	6	59113	59829	269694	270404	0	1192
Rosa rugosa	Rosa rugosa	100	554	0	0	87410	87963	294585	294032	0	1024
Rosa rugosa	Rosa rugosa	100	554	0	0	155331	155884	294032	294585	0	1024
Rosa rugosa	Rosa rugosa	75.421	891	161	45	139548	140411	28612	27753	2.41e-104	379
Rosa rugosa	Rosa rugosa	75.421	891	161	45	102883	103746	27753	28612	2.41e-104	379
Rosa rugosa	Rosa rugosa	94.762	210	9	1	56708	56915	20947	21156	3.18e-88	326
Rosa rugosa	Rosa rugosa	99.438	178	1	0	78704	78881	33268	33445	1.14e-87	324
Rosa rugosa	Rosa rugosa	88.679	265	27	3	139258	139521	29134	28872	1.48e-86	320
Rosa rugosa	Rosa rugosa	88.679	265	27	3	103773	104036	28872	29134	1.48e-86	320
Rosa rugosa	Rosa rugosa	97.576	165	4	0	98438	98602	32388	32224	1.94e-75	283
Rosa rugosa	Rosa rugosa	97.576	165	4	0	144692	144856	32224	32388	1.94e-75	283
Rosa rugosa	Rosa rugosa	99.231	130	1	0	102240	102369	127131	127002	5.51e-61	235
Rosa rugosa	Rosa rugosa	99.231	130	1	0	140925	141054	127002	127131	5.51e-61	235
Rosa rugosa	Rosa rugosa	96.154	104	2	2	67921	68024	165890	165991	5.67e-41	169
Rosa rugosa	Rosa rugosa	100	89	0	0	131172	131260	291712	291624	7.34e-40	165
Rosa rugosa	Rosa rugosa	100	89	0	0	112034	112122	291624	291712	7.34e-40	165
Rosa rugosa	Rosa rugosa	91.228	114	9	1	59014	59126	269624	269737	1.59e-36	154
Rosa rugosa	Rosa rugosa	98.765	81	1	0	34037	34117	260838	260918	9.56e-34	145
Rosa rugosa	Rosa rugosa	96.471	85	2	1	132445	132529	217217	217134	4.45e-32	139
Rosa rugosa	Rosa rugosa	96.471	85	2	1	110765	110849	217134	217217	4.45e-32	139
Rosa rugosa	Rosa rugosa	98.701	77	1	0	1	77	17904	17828	1.6e-31	137
Rosa rugosa	Rosa rugosa	98.701	77	1	0	31345	31421	113903	113827	1.6e-31	137
Rosa rugosa	Rosa rugosa	94.521	73	4	0	54161	54233	278539	278467	2.69e-24	113
Rosa rugosa	Rosa rugosa	93.75	48	3	0	16245	16292	245700	245747	4.57e-12	73.1
Rosa rugosa	Rosa rugosa	84.146	82	6	4	88208	88282	299561	299480	4.57e-12	73.1
Rosa rugosa	Rosa rugosa	84.146	82	6	4	155012	155086	299480	299561	4.57e-12	73.1
			11205

## Sheet: Rosa spinosissima
Rosa_spinosissima	Rosa_spinosissima	99.182	2568	20	1	19460	22027	290181	287615	0	4625
Rosa_spinosissima	Rosa_spinosissima	96.729	2690	72	7	33805	36493	37341	40015	0	4466
Rosa_spinosissima	Rosa_spinosissima	93.724	717	24	8	59224	59940	201470	202165	0	1055
Rosa_spinosissima	Rosa_spinosissima	100	554	0	0	87573	88126	236739	237292	0	1024
Rosa_spinosissima	Rosa_spinosissima	99.639	554	2	0	155391	155944	237292	236739	0	1013
Rosa_spinosissima	Rosa_spinosissima	91.738	702	19	10	42610	43310	169670	170333	0	939
Rosa_spinosissima	Rosa_spinosissima	91.987	624	39	2	61523	62142	98512	97896	0	865
Rosa_spinosissima	Rosa_spinosissima	93.421	228	9	4	56809	57034	273327	273104	1.82e-90	333
Rosa_spinosissima	Rosa_spinosissima	98.876	178	1	1	78880	79057	260993	260817	1.84e-85	316
Rosa_spinosissima	Rosa_spinosissima	73.737	891	176	44	102986	103849	266508	265649	2.39e-79	296
Rosa_spinosissima	Rosa_spinosissima	73.737	891	176	44	139643	140506	265649	266508	2.39e-79	296
Rosa_spinosissima	Rosa_spinosissima	97.576	165	4	0	144766	144930	262037	261873	1.86e-75	283
Rosa_spinosissima	Rosa_spinosissima	97.576	165	4	0	98593	98757	261873	262037	1.86e-75	283
Rosa_spinosissima	Rosa_spinosissima	96.154	104	2	2	68101	68204	40122	40223	5.45e-41	169
Rosa_spinosissima	Rosa_spinosissima	98.765	81	1	0	34021	34101	247309	247389	9.18e-34	145
Rosa_spinosissima	Rosa_spinosissima	96.471	85	2	1	132539	132623	175851	175768	4.27e-32	139
Rosa_spinosissima	Rosa_spinosissima	96.471	85	2	1	110872	110956	175768	175851	4.27e-32	139
Rosa_spinosissima	Rosa_spinosissima	98.718	78	1	0	3	80	276365	276442	4.27e-32	139
Rosa_spinosissima	Rosa_spinosissima	98.701	77	1	0	31323	31399	117315	117391	1.54e-31	137
Rosa_spinosissima	Rosa_spinosissima	87.719	114	8	4	59125	59237	201405	201513	9.24e-29	128
Rosa_spinosissima	Rosa_spinosissima	100	62	0	0	112168	112229	239673	239612	7.19e-25	115
Rosa_spinosissima	Rosa_spinosissima	100	62	0	0	131266	131327	239612	239673	7.19e-25	115
Rosa_spinosissima	Rosa_spinosissima	94.521	73	4	0	54254	54326	210360	210288	2.59e-24	113
Rosa_spinosissima	Rosa_spinosissima	90.123	81	1	1	141029	141109	104187	104114	7.25e-20	99
Rosa_spinosissima	Rosa_spinosissima	90.123	81	1	1	102383	102463	104114	104187	7.25e-20	99
Rosa_spinosissima	Rosa_spinosissima	84.146	82	6	4	155072	155146	231828	231747	4.39e-12	73.1
Rosa_spinosissima	Rosa_spinosissima	84.146	82	6	4	88371	88445	231747	231828	4.39e-12	73.1
Rosa_spinosissima	Rosa_spinosissima	100	29	0	0	140980	141008	104216	104188	1.59e-06	54.7
Rosa_spinosissima	Rosa_spinosissima	100	29	0	0	102484	102512	104188	104216	1.59e-06	54.7
			12132

## Sheet: Rosa sterilis
Rosa_sterilis	Rosa_sterilis	97.098	1585	11	9	39481	41065	200746	202295	0	2639
Rosa_sterilis	Rosa_sterilis	96.178	942	27	9	34888	35828	20650	21583	0	1531
Rosa_sterilis	Rosa_sterilis	96.178	942	26	10	34888	35828	308058	308990	0	1531
Rosa_sterilis	Rosa_sterilis	99.458	554	2	1	86929	87482	325733	325181	0	1005
Rosa_sterilis	Rosa_sterilis	99.458	554	2	1	154781	155334	325181	325733	0	1005
Rosa_sterilis	Rosa_sterilis	99.278	554	2	2	86929	87482	38342	37791	0	1000
Rosa_sterilis	Rosa_sterilis	99.278	554	2	2	154781	155334	37791	38342	0	1000
Rosa_sterilis	Rosa_sterilis	91.384	708	15	14	41941	42648	202946	202285	0	928
Rosa_sterilis	Rosa_sterilis	98.315	178	1	2	78240	78417	82827	82652	9.93e-84	311
Rosa_sterilis	Rosa_sterilis	73.625	891	172	49	102367	103230	88298	87444	6.02e-76	285
Rosa_sterilis	Rosa_sterilis	73.625	891	172	49	139033	139896	87444	88298	6.02e-76	285
Rosa_sterilis	Rosa_sterilis	95.48	177	8	0	56207	56383	95006	94830	2.16e-75	283
Rosa_sterilis	Rosa_sterilis	97.576	165	3	1	144156	144320	83864	83701	7.78e-75	281
Rosa_sterilis	Rosa_sterilis	97.576	165	3	1	97943	98107	83701	83864	7.78e-75	281
Rosa_sterilis	Rosa_sterilis	96.154	104	2	2	67465	67568	21684	21785	6.32e-41	169
Rosa_sterilis	Rosa_sterilis	96.154	104	2	2	67465	67568	309093	309194	6.32e-41	169
Rosa_sterilis	Rosa_sterilis	96.667	90	1	2	130655	130744	35496	35409	8.24e-35	148
Rosa_sterilis	Rosa_sterilis	96.667	90	1	2	111519	111608	35409	35496	8.24e-35	148
Rosa_sterilis	Rosa_sterilis	96.667	90	1	2	130655	130744	322892	322805	8.24e-35	148
Rosa_sterilis	Rosa_sterilis	96.667	90	1	2	111519	111608	322805	322892	8.24e-35	148
Rosa_sterilis	Rosa_sterilis	98.765	81	1	0	1	81	98038	98118	1.07e-33	145
Rosa_sterilis	Rosa_sterilis	97.531	81	1	1	33355	33435	69524	69603	1.78e-31	137
Rosa_sterilis	Rosa_sterilis	97.5	80	2	0	30680	30759	252948	252869	1.78e-31	137
Rosa_sterilis	Rosa_sterilis	94.118	85	3	2	110250	110334	195333	195251	1.07e-28	128
Rosa_sterilis	Rosa_sterilis	94.118	85	3	2	131929	132013	195251	195333	1.07e-28	128
Rosa_sterilis	Rosa_sterilis	97.674	43	1	0	140457	140499	270628	270586	1.42e-12	75
Rosa_sterilis	Rosa_sterilis	97.674	43	1	0	101764	101806	270586	270628	1.42e-12	75
Rosa_sterilis	Rosa_sterilis	84.146	82	6	4	87727	87801	42972	42891	5.1e-12	73.1
Rosa_sterilis	Rosa_sterilis	84.146	82	6	4	154462	154536	42891	42972	5.1e-12	73.1
Rosa_sterilis	Rosa_sterilis	93.75	48	3	0	16091	16138	59824	59777	5.1e-12	73.1
Rosa_sterilis	Rosa_sterilis	84.146	82	6	4	87727	87801	330371	330290	5.1e-12	73.1
Rosa_sterilis	Rosa_sterilis	84.146	82	6	4	154462	154536	330290	330371	5.1e-12	73.1
Rosa_sterilis	Rosa_sterilis	97.5	40	1	0	140211	140250	271551	271512	6.6e-11	69.4
Rosa_sterilis	Rosa_sterilis	97.5	40	1	0	102013	102052	271512	271551	6.6e-11	69.4
Rosa_sterilis	Rosa_sterilis	100	29	0	0	140370	140398	270680	270652	1.85e-06	54.7
Rosa_sterilis	Rosa_sterilis	100	29	0	0	101865	101893	270652	270680	1.85e-06	54.7
			10440
