# Supplementary material for: Comparative analysis of the organelle genomes of seven Rosa species (Rosaceae): insights into structural variation and phylogenetic position
Source: Front Plant Sci. 2025 May 8;16:1584289. doi: 10.3389/fpls.2025.1584289 (PMC12095378; doi:10.3389/fpls.2025.1584289)
Supplement: Supplementary Table 6 — Ka/Ks for the protein-coding genes of the 7 Rosa organelle genomes. [file Table6.xlsx]

## Sheet: cp
Gene	Rosa laevigata	Rosa rugosa	Rosa agrestis	Rosa canina	Rosa roubrghii	Rosa spinosissima	Rosa sterilis
accD	0.210673	0.217765	0.208936	0.216071	0.217887	0.229271	0.210673
atpA	0.0685888	0.0697238	0.0682042	0.0661463	0.0685368	0.0687148	0.0685888
atpB	0.0458071	0.0400255	0.0444082	0.0455903	0.0441263	0.0455903	0.0458071
atpE	0.0510988	0.0510988	0.0510988	0.0510988	0.0510988	0.0510988	0.0510988
atpF	0.0831309	0.0831309	0.0916442	0.0880133	0.0880133	0.0831309	0.0831309
atpH	0	0	0	0	0	0	0
atpI	0.0518256	0.0388622	0.049575	0.0249904	0.0431481	0.0410785	0.0518256
ccsA	0.200964	0.210777	0.200964	0.207035	0.200964	0.200964	0.200964
cemA	0.572934	0.541889	0.648235	0.793302	0.568451	0.549677	0.572934
clpP	0.113972	0.113972	0.113972	0.112515	0.113972	0.113972	0.113972
matK	0.31564	0.298657	0.303615	0.319182	0.31564	0.303615	0.31564
ndhA	0.154279	0.153009	0.158224	0.154266	0.150818	0.158224	0.154279
ndhB	0.134703	0.108747	0.0916926	0.108747	0.216791	0.108747	0.134703
ndhC	0.142848	0.142848	0.142848	0.142848	0.215042	0.142848	0.142848
ndhD	0.202265	0.203418	0.193251	0.192057	0.189749	0.198647	0.202265
ndhE	0.0275343	0.0264455	0.0275343	0.0553179	0.0275343	0.0275343	0.0275343
ndhF	0.159409	0.164284	0.165935	0.153419	0.169733	0.158986	0.159409
ndhG	0.167694	0.179063	0.179063	0.208569	0.167694	0.167694	0.167694
ndhH	0.0598421	0.0562116	0.0579964	0.0612539	0.0598972	0.0569888	0.0598421
ndhI	0.122559	0.113321	0.113321	0.0686091	0.122559	0.113321	0.122559
ndhJ	0.0529886	0.0529886	0.0529886	0.0547938	0.0511362	0.0529886	0.0529886
ndhK	0.0640452	0.0640452	0.0724866	0.0679131	0.0752791	0.0598282	0.0640452
petA	0.0986282	0.0980809	0.0919236	0.101702	0.0986282	0.0986282	0.0986282
petB	0.0426891	0	0	0.0211062	0	0	0.0426891
petD	0.0332655	0	0	0.0295714	0	0	0.0332655
petG	0.197328	0.17771	0.17771	0.197328	0.197328	0.17771	0.197328
petL	0.187109	0.127911	0.187109	0.187109	0.187109	0.187109	0.187109
petN	0	0	0	0	0	0	0
psaA	0.0539026	0.0545719	0.0539026	0.0564742	0.0513104	0.0548184	0.0539026
psaB	0.00893208	0.00894879	0.00884681	0.00915087	0.00851809	0.00880915	0.00893208
psaC	0	0	0	0	0	0	0
psaI	0.617009	0.617009	0.617009	0.617009	0.617009	0.617009	0.617009
psaJ	0	0	0	0	0	0	0
psbA	0.0149994	0	0	0	0.0136164	0	0.0149994
psbB	0.0167916	0.0104009	0.0104009	0.0153346	0.0164047	0.0163022	0.0167916
psbC	0.0165963	0.0168949	0.0168949	0.00829908	0.00843877	0.0168949	0.0165963
psbD	0	0	0	0	0	0	0
psbE	0.0332923	0.0332923	0.0332923	0.0332923	0.0332923	0.0332923	0.0332923
psbF	0	0	0	0	0	0	0
psbH	0.0320126	0.0320126	0.0320126	0.0320126	0.0320126	0.0320126	0.0320126
psbI	0	0	0	0	0	0	0
psbJ	0.133461	0.133461	0.133461	0.133461	0.133461	0.133461	0.133461
psbK	0.0768015	0.0768015	0.0768015	0.0768015	0.0768015	0.0768015	0.0768015
psbM	0	0	0	0	0	0	0
psbN	0	0	0	0	0	0	0
psbT	0.318351	0.318351	0.318351	0.318351	0.318351	0.318351	0.318351
psbZ	0.106949	0.106949	0.106949	0.106949	0.106949	0.0782317	0.106949
rbcL	0.0387674	0.0308957	0.0396961	0.027803	0.0385484	0.0329386	0.0387674
rpl14	0.106845	0.102853	0.102853	0.120674	0.120674	0.102853	0.106845
rpl16	0.0880813	0	0	0.0630196	0	0	0.0880813
rpl2	0.290779	0.290779	0.290779	0.290779	0.290779	0.290779	0.290779
rpl20	0.0657759	0.0657759	0.0657759	0.054138	0.0657759	0.0657759	0.0657759
rpl22	0.344751	0.365259	0.365259	0.357719	0.365259	0.355399	0.344751
rpl23	0.488522	0.401831	0.401831	0	0.488522	0.244423	0.488522
rpl32	0.0549301	0.055824	0.055824	0.055824	0.055824	0.0548874	0.0549301
rpl33	0.0592505	0.0592505	0.0592505	0.0592505	0.0553039	0.0592505	0.0592505
rpl36	0	0	0	0	0	0	0
rpoA	0.141073	0.131378	0.131378	0.129526	0.143175	0.131378	0.141073
rpoB	0.0627463	0.0705972	0.0645837	0.0690766	0.0644042	0.0629054	0.0627463
rpoC1	0.0702529	0.0695128	0.0684202	0.0628875	0.0601456	0.0695128	0.0702529
rpoC2	0.168158	0.155345	0.158977	0.160429	0.157926	0.155029	0.168158
rps11	0.0279988	0.042266	0.0279988	0.0314445	0.0279988	0.0279988	0.0279988
rps12	0	0	0	0	0	0	0
rps14	0.0720304	0.0720304	0.0720304	0.0720304	0.0584331	0.0720304	0.0720304
rps15	0.102504	0.106252	0.102504	0.102504	0.103876	0.102504	0.102504
rps16	0.115522	0.130701	0.0971828	0.0971828	0.0961678	0.118081	0.115522
rps18	0.26403	0.26403	0.175818	0.26403	0.26403	0.26403	0.26403
rps19	0.137555	0.137555	0.119436	0.0596195	0.137555	0.137555	0.137555
rps2	0.0329122	0.0337321	0.031682	0.0161744	0.0351852	0.0337321	0.0329122
rps3	0.10986	0.109519	0.109519	0.108354	0.114896	0.109519	0.10986
rps4	0.0945117	0.0945117	0.0945117	0.111084	0.129323	0.0945117	0.0945117
rps7	0	0	0	0	0	0	0
rps8	0.239766	0.271559	0.271559	0.265818	0.271559	0.271559	0.239766
ycf1	0.450427	0.436139	0.434899	0.436353	0.423239	0.437232	0.450427
ycf2	0.652191	0.636574	0.636574	0.652113	0.600327	0.636574	0.652191
ycf3	0.0163636	0.0163636	0.0163636	0.0155458	0.0163636	0.0156192	0.0163636
ycf4	0.151661	0.151661	0.160827	0.170141	0.151661	0.151661	0.151661
Total	9.43818	9.04487	9.05619	8.98921	9.39425	8.88009	9.43818
Average	0.122574	0.117466	0.117613	0.116743	0.122003	0.115326	0.122574

## Sheet: mt
Gene	Rosa laevigata	Rosa rugosa	Rosa agrestis	Rosa canina	Rosa roxburghii	Rosa spinosissima	Rosa sterilis
atp1	0.181713	0.212847	0.181713	0.197551	0.781791	0.221493	0.781791
atp4	0.473057	0.473057	0.473057	0.473057	0.600058	0.473057	0.600058
atp6	0.3012	0.244339	0.301896	0.301896	0.273711	0.244339	0.273711
atp8	0.612015	0.731924	0.731924	0.731924	0.606347	0.661465	0.606347
atp9	0.353838	0.353838	0.353838	0.353838	0.101194	0.244375	0.101194
ccmB	0.734333	0.918931	0.918931	0.918931	0.821294	0.918931	0.821294
ccmC	0.1424	0.1802	0.211639	0.167515	0	0.211639	0
ccmFC	0.653641	0.624835	0.653641	0.653641	0.572313	0.653641	0.572313
ccmFN	0.875299	0.87512	0.870957	0.878997	0.832598	0.887169	0.832598
cob	0.39576	0.406278	0.429435	0.429435	0.797836	0.246288	0.797836
cox1	0	0.237474	0.238962	0.238962	0.417506	0.228862	0.417506
cox2	0.28219	0.321333	0.321333	0.316124	0.378924	0.254673	0.378924
cox3	0.149121	0.0746779	0.0746779	0.0746779	0.627026	0.0746779	0.627026
matR	0.460177	0.495135	0.482865	0.482865	0.670952	0.482865	0.670952
nad1	0	0	0.267589	0	0	0.267589	0
nad2	0.224884	0.133	0.224884	0.224884	0.462021	0.213533	0.462021
nad3	0.296512	0.296512	0.296512	0.597412	0	0.296512	0
nad4	0.192426	0.192426	0.192426	0.192426	0.451292	0.192426	0.451292
nad4L	1.33396	1.33396	1.33396	1.33396	0	1.0012	0
nad5	0.1823	0.209922	0.209922	0.209922	0.283573	0.209922	0.283573
nad6	0.203501	0.15301	0.15301	0.15301	0.15301	0.170505	0.15301
nad7	0.561711	0.544462	0.577603	0.577603	0.612397	0.544462	0.612397
nad9	0.0605843	0.073422	0.073422	0.073422	0.073422	0.073422	0.073422
rps12	0.445278	0.349762	0.445278	0.445278	0.334329	0.372529	0.334329
rps13	0.198412	0.26534	0.26534	0.26534	0.401153	0.26534	0.401153
rps3	0.496516	0.518142	0.575863	0.540687	0.586254	0.505364	0.586254
sdh4	2.81185	3.26656	3.28595	3.28595	3.28595	3.26656	3.28595
Total	12.6227	13.4865	14.1466	14.1193	14.125	13.1828	14.125
Average	0.467507	0.4995	0.523949	0.522937	0.523146	0.488253	0.523146
