# Supplementary material for: Comparative analysis of the organelle genomes of seven Rosa species (Rosaceae): insights into structural variation and phylogenetic position
Source: Front Plant Sci. 2025 May 8;16:1584289. doi: 10.3389/fpls.2025.1584289 (PMC12095378; doi:10.3389/fpls.2025.1584289)
Supplement: Supplementary Table 7 — Ka/Ks for the protein-coding genes of the 7 Rosa organelle genomes based PAML software. [file Table7.xlsx]

## Sheet: cp_w
accD	Malus_domestica
	Rosa_sterilis	0.315
	Rosa_rugosa	0.2972
	Rosa_spinosissima	0.2844
	Rosa_canina	0.3075
	Rosa_agrestis	0.2926
	Rosa_roubrghii	0.2992
	Rosa_laevigata	0.2925
atpA	Malus_domestica
	Rosa_agrestis	0.0779
	Rosa_sterilis	0.0779
	Rosa_laevigata	0.0779
	Rosa_canina	0.0794
	Rosa_roubrghii	0.0779
	Rosa_rugosa	0.0759
	Rosa_spinosissima	0.0773
atpB	Malus_domestica
	Rosa_spinosissima	0.0527
	Rosa_sterilis	0.0527
	Rosa_rugosa	0.0527
	Rosa_roubrghii	0.0515
	Rosa_agrestis	0.0515
	Rosa_laevigata	0.0527
	Rosa_canina	0.0461
atpE	Malus_domestica
	Rosa_spinosissima	0.0527
	Rosa_sterilis	0.0527
	Rosa_rugosa	0.0527
	Rosa_roubrghii	0.0527
	Rosa_laevigata	0.0527
	Rosa_agrestis	0.0527
	Rosa_canina	0.0527
atpF	Malus_domestica
	Rosa_spinosissima	0.0985
	Rosa_sterilis	0.0984
	Rosa_rugosa	0.0984
	Rosa_roubrghii	0.1041
	Rosa_canina	0.0984
	Rosa_laevigata	0.0984
	Rosa_agrestis	0.1177
atpH	Malus_domestica
	Rosa_agrestis	NA
	Rosa_canina	NA
	Rosa_laevigata	NA
	Rosa_roubrghii	NA
	Rosa_rugosa	NA
	Rosa_spinosissima	NA
	Rosa_sterilis	NA
atpI	Malus_domestica
	Rosa_rugosa	0.0261
	Rosa_spinosissima	0.026
	Rosa_roubrghii	0.043
	Rosa_sterilis	0.0409
	Rosa_laevigata	0.052
	Rosa_canina	0.039
	Rosa_agrestis	0.0546
ccsA	Malus_domestica
	Rosa_rugosa	0.2351
	Rosa_sterilis	0.2351
	Rosa_roubrghii	0.2351
	Rosa_laevigata	0.2351
	Rosa_agrestis	0.2351
	Rosa_canina	0.2449
	Rosa_spinosissima	0.254
cemA	Malus_domestica
	Rosa_roubrghii	0.4319
	Rosa_rugosa	0.5814
	Rosa_spinosissima	0.6269
	Rosa_agrestis	0.495
	Rosa_canina	0.4667
	Rosa_sterilis	0.4311
	Rosa_laevigata	0.4583
clpP	Malus_domestica
	Rosa_spinosissima	0.1244
	Rosa_sterilis	0.1162
	Rosa_rugosa	0.1244
	Rosa_roubrghii	0.1162
	Rosa_laevigata	0.1162
	Rosa_agrestis	0.1162
	Rosa_canina	0.1162
matK	Malus_domestica
	Rosa_rugosa	0.3666
	Rosa_spinosissima	0.3558
	Rosa_sterilis	0.3239
	Rosa_roubrghii	0.3386
	Rosa_laevigata	0.3386
	Rosa_canina	0.3169
	Rosa_agrestis	0.3239
ndhA	Malus_domestica
	Rosa_spinosissima	0.1633
	Rosa_sterilis	0.1633
	Rosa_roubrghii	0.154
	Rosa_laevigata	0.1586
	Rosa_canina	0.1586
	Rosa_agrestis	0.1633
	Rosa_rugosa	0.1417
ndhB	Malus_domestica
	Rosa_spinosissima	0.1067
	Rosa_sterilis	0.1067
	Rosa_rugosa	0.1067
	Rosa_laevigata	0.1282
	Rosa_canina	0.1067
	Rosa_roubrghii	0.1922
	Rosa_agrestis	0.0913
ndhC	Malus_domestica
	Rosa_spinosissima	0.1511
	Rosa_sterilis	0.1511
	Rosa_rugosa	0.1511
	Rosa_laevigata	0.1511
	Rosa_canina	0.1511
	Rosa_agrestis	0.1511
	Rosa_roubrghii	0.2272
ndhD	Malus_domestica
	Rosa_laevigata	0.1939
	Rosa_canina	0.1941
	Rosa_agrestis	0.1871
	Rosa_roubrghii	0.1827
	Rosa_sterilis	0.1919
	Rosa_rugosa	0.1658
	Rosa_spinosissima	0.1845
ndhE	Malus_domestica
	Rosa_spinosissima	0.0351
	Rosa_sterilis	0.0351
	Rosa_rugosa	0.0351
	Rosa_roubrghii	0.0351
	Rosa_laevigata	0.0351
	Rosa_canina	0.0309
	Rosa_agrestis	0.0351
ndhF	Malus_domestica
	Rosa_agrestis	0.2247
	Rosa_laevigata	0.2185
	Rosa_canina	0.221
	Rosa_sterilis	0.2154
	Rosa_roubrghii	0.2301
	Rosa_spinosissima	0.2144
	Rosa_rugosa	0.2239
ndhG	Malus_domestica
	Rosa_spinosissima	0.2112
	Rosa_sterilis	0.1682
	Rosa_laevigata	0.1682
	Rosa_roubrghii	0.1682
	Rosa_rugosa	0.2333
	Rosa_agrestis	0.1871
	Rosa_canina	0.1871
ndhH	Malus_domestica
	Rosa_rugosa	0.0629
	Rosa_spinosissima	0.0629
	Rosa_laevigata	0.0599
	Rosa_canina	0.0571
	Rosa_agrestis	0.0585
	Rosa_sterilis	0.0592
	Rosa_roubrghii	0.0621
ndhI	Malus_domestica
	Rosa_roubrghii	0.1264
	Rosa_sterilis	0.1163
	Rosa_laevigata	0.1264
	Rosa_canina	0.1163
	Rosa_agrestis	0.1163
	Rosa_rugosa	0.0987
	Rosa_spinosissima	0.0916
ndhJ	Malus_domestica
	Rosa_spinosissima	0.0607
	Rosa_sterilis	0.056
	Rosa_rugosa	0.056
	Rosa_roubrghii	0.0518
	Rosa_laevigata	0.056
	Rosa_canina	0.056
	Rosa_agrestis	0.056
ndhK	Malus_domestica
	Rosa_roubrghii	0.0992
	Rosa_spinosissima	0.0792
	Rosa_rugosa	0.095
	Rosa_sterilis	0.0792
	Rosa_agrestis	0.0949
	Rosa_laevigata	0.0867
	Rosa_canina	0.0867
petA	Malus_domestica
	Rosa_agrestis	0.0938
	Rosa_sterilis	0.1003
	Rosa_canina	0.1061
	Rosa_roubrghii	0.1003
	Rosa_laevigata	0.1003
	Rosa_spinosissima	0.104
	Rosa_rugosa	0.0971
petB	Malus_domestica
	Rosa_canina	0.0253
	Rosa_roubrghii	0.0363
	Rosa_sterilis	0.0253
	Rosa_spinosissima	0.023
	Rosa_rugosa	0.0221
	Rosa_laevigata	0.0241
	Rosa_agrestis	0.0253
petD	Malus_domestica
	Rosa_spinosissima	0.0287
	Rosa_sterilis	0.0261
	Rosa_rugosa	0.0287
	Rosa_roubrghii	0.0287
	Rosa_laevigata	0.0317
	Rosa_agrestis	0.0287
	Rosa_canina	0.0287
petG	Malus_domestica
	Rosa_spinosissima	0.2177
	Rosa_sterilis	0.1589
	Rosa_rugosa	0.2177
	Rosa_roubrghii	0.2177
	Rosa_laevigata	0.2177
	Rosa_canina	0.1589
	Rosa_agrestis	0.1589
petL	Malus_domestica
	Rosa_spinosissima	0.1791
	Rosa_sterilis	0.1791
	Rosa_rugosa	0.1791
	Rosa_roubrghii	0.1791
	Rosa_laevigata	0.1791
	Rosa_canina	0.1159
	Rosa_agrestis	0.1791
petN	Malus_domestica
	Rosa_agrestis	NA
	Rosa_canina	NA
	Rosa_laevigata	NA
	Rosa_roubrghii	NA
	Rosa_rugosa	NA
	Rosa_spinosissima	NA
	Rosa_sterilis	NA
psaA	Malus_domestica
	Rosa_roubrghii	0.05
	Rosa_sterilis	0.053
	Rosa_laevigata	0.0519
	Rosa_canina	0.053
	Rosa_agrestis	0.0519
	Rosa_rugosa	0.0561
	Rosa_spinosissima	0.0583
psaB	Malus_domestica
	Rosa_roubrghii	0.0104
	Rosa_agrestis	0.0107
	Rosa_sterilis	0.0107
	Rosa_laevigata	0.0109
	Rosa_canina	0.0109
	Rosa_spinosissima	0.0114
	Rosa_rugosa	0.0114
psaC	Malus_domestica
	Rosa_agrestis	NA
	Rosa_canina	NA
	Rosa_laevigata	NA
	Rosa_roubrghii	NA
	Rosa_rugosa	NA
	Rosa_spinosissima	NA
	Rosa_sterilis	NA
psaI	Malus_domestica
	Rosa_spinosissima	0.5955
	Rosa_sterilis	0.5955
	Rosa_rugosa	0.5955
	Rosa_roubrghii	0.5955
	Rosa_agrestis	0.5955
	Rosa_canina	0.5955
	Rosa_laevigata	0.5955
psaJ	Malus_domestica
	Rosa_agrestis	NA
	Rosa_canina	NA
	Rosa_laevigata	NA
	Rosa_roubrghii	NA
	Rosa_rugosa	NA
	Rosa_spinosissima	NA
	Rosa_sterilis	NA
psbA	Malus_domestica
	Rosa_laevigata	0.0145
	Rosa_agrestis	NA
	Rosa_canina	NA
	Rosa_rugosa	NA
	Rosa_spinosissima	NA
	Rosa_roubrghii	0.0131
	Rosa_sterilis	NA
psbB	Malus_domestica
	Rosa_spinosissima	0.0162
	Rosa_sterilis	0.0166
	Rosa_rugosa	0.0159
	Rosa_roubrghii	0.0166
	Rosa_laevigata	0.017
	Rosa_canina	0.0113
	Rosa_agrestis	0.0113
psbC	Malus_domestica
	Rosa_laevigata	0.0138
	Rosa_agrestis	0.0142
	Rosa_canina	0.0142
	Rosa_sterilis	0.0142
	Rosa_roubrghii	0.0071
	Rosa_spinosissima	0.0071
	Rosa_rugosa	0.0071
psbD	Malus_domestica
	Rosa_agrestis	NA
	Rosa_canina	NA
	Rosa_laevigata	NA
	Rosa_roubrghii	NA
	Rosa_rugosa	NA
	Rosa_spinosissima	NA
	Rosa_sterilis	NA
psbE	Malus_domestica
	Rosa_spinosissima	0.047
	Rosa_sterilis	0.047
	Rosa_rugosa	0.047
	Rosa_roubrghii	0.047
	Rosa_laevigata	0.047
	Rosa_canina	0.047
	Rosa_agrestis	0.047
psbF	Malus_domestica
	Rosa_agrestis	NA
	Rosa_canina	NA
	Rosa_laevigata	NA
	Rosa_roubrghii	NA
	Rosa_rugosa	NA
	Rosa_spinosissima	NA
	Rosa_sterilis	NA
psbH	Malus_domestica
	Rosa_spinosissima	0.045
	Rosa_sterilis	0.045
	Rosa_rugosa	0.045
	Rosa_roubrghii	0.045
	Rosa_laevigata	0.045
	Rosa_canina	0.045
	Rosa_agrestis	0.045
psbI	Malus_domestica
	Rosa_agrestis	NA
	Rosa_canina	NA
	Rosa_laevigata	NA
	Rosa_roubrghii	NA
	Rosa_rugosa	NA
	Rosa_spinosissima	NA
	Rosa_sterilis	NA
psbJ	Malus_domestica
	Rosa_spinosissima	0.1777
	Rosa_sterilis	0.1777
	Rosa_rugosa	0.1777
	Rosa_roubrghii	0.1777
	Rosa_laevigata	0.1777
	Rosa_canina	0.1777
	Rosa_agrestis	0.1777
psbK	Malus_domestica
	Rosa_spinosissima	0.0743
	Rosa_sterilis	0.0743
	Rosa_rugosa	0.0637
	Rosa_roubrghii	0.0743
	Rosa_agrestis	0.0743
	Rosa_canina	0.0743
	Rosa_laevigata	0.0743
psbL	Malus_domestica
	Rosa_agrestis	NA
	Rosa_canina	NA
	Rosa_laevigata	NA
	Rosa_roubrghii	NA
	Rosa_rugosa	NA
	Rosa_spinosissima	NA
	Rosa_sterilis	NA
psbM	Malus_domestica
	Rosa_agrestis	NA
	Rosa_canina	NA
	Rosa_laevigata	NA
	Rosa_roubrghii	NA
	Rosa_rugosa	NA
	Rosa_spinosissima	NA
	Rosa_sterilis	NA
psbN	Malus_domestica
	Rosa_canina	0.3241
	Rosa_agrestis	0.3241
	Rosa_laevigata	0.3241
	Rosa_roubrghii	0.3241
	Rosa_sterilis	0.3241
	Rosa_rugosa	0.3241
	Rosa_spinosissima	0.3241
psbT	Malus_domestica
	Rosa_spinosissima	0.1168
	Rosa_sterilis	0.0856
	Rosa_rugosa	0.1168
	Rosa_roubrghii	0.1168
	Rosa_laevigata	0.1168
	Rosa_canina	0.1168
	Rosa_agrestis	0.1168
psbZ	Malus_domestica
	Rosa_agrestis	0.0447
	Rosa_roubrghii	0.0437
	Rosa_laevigata	0.0438
	Rosa_sterilis	0.0375
	Rosa_canina	0.0321
	Rosa_rugosa	0.0301
	Rosa_spinosissima	0.0328
rbcL	Malus_domestica
	Rosa_spinosissima	0.1355
	Rosa_sterilis	0.1176
	Rosa_rugosa	0.1355
	Rosa_roubrghii	0.1355
	Rosa_laevigata	0.1176
	Rosa_canina	0.1176
	Rosa_agrestis	0.1176
rpl14	Malus_domestica
	Rosa_spinosissima	0.1267
	Rosa_sterilis	0.1267
	Rosa_rugosa	0.1267
	Rosa_laevigata	0.1267
	Rosa_canina	0.1267
	Rosa_agrestis	0.1184
	Rosa_roubrghii	0.145
rpl16	Malus_domestica
	Rosa_spinosissima	0.4355
	Rosa_sterilis	0.4249
	Rosa_rugosa	0.3798
	Rosa_roubrghii	0.4061
	Rosa_laevigata	0.38
	Rosa_canina	0.4061
	Rosa_agrestis	0.4061
rpl20	Malus_domestica
	Rosa_spinosissima
	Rosa_sterilis	0.293
	Rosa_rugosa
	Rosa_laevigata	0.5924
	Rosa_roubrghii	0.5924
	Rosa_agrestis	0.4378
	Rosa_canina	0.4378
rpl22	Malus_domestica
	Rosa_agrestis	NA
	Rosa_canina	NA
	Rosa_laevigata	NA
	Rosa_roubrghii	NA
	Rosa_rugosa	NA
	Rosa_spinosissima	NA
	Rosa_sterilis	NA
rpl23	Malus_domestica
	Rosa_rugosa	0.1386
	Rosa_sterilis	0.1476
	Rosa_canina	0.1476
	Rosa_agrestis	0.1476
	Rosa_laevigata	0.1551
	Rosa_spinosissima	0.1277
	Rosa_roubrghii	0.163
rpl2	Malus_domestica
	Rosa_canina	0.0729
	Rosa_agrestis	0.0671
	Rosa_sterilis	0.0663
	Rosa_laevigata	0.0663
	Rosa_roubrghii	0.0671
	Rosa_rugosa	0.075
	Rosa_spinosissima	0.0791
rpl32	Malus_domestica
	Rosa_sterilis	0.0796
	Rosa_agrestis	0.0783
	Rosa_canina	0.0796
	Rosa_laevigata	0.0812
	Rosa_roubrghii	0.0745
	Rosa_rugosa	0.0768
	Rosa_spinosissima	0.0782
rpl33	Malus_domestica
	Rosa_canina	0.1705
	Rosa_sterilis	0.1712
	Rosa_agrestis	0.1748
	Rosa_laevigata	0.1818
	Rosa_roubrghii	0.1732
	Rosa_rugosa	0.1769
	Rosa_spinosissima	0.1761
rpl36	Malus_domestica
	Rosa_spinosissima	0.0395
	Rosa_sterilis	0.0346
	Rosa_rugosa	0.0369
	Rosa_roubrghii	0.0346
	Rosa_canina	0.052
	Rosa_laevigata	0.0346
	Rosa_agrestis	0.0346
rpoA	Malus_domestica
	Rosa_roubrghii	0.0475
	Rosa_laevigata	0.0576
	Rosa_canina	0.0576
	Rosa_agrestis	0.0576
	Rosa_sterilis	0.0576
	Rosa_spinosissima	0.0576
	Rosa_rugosa	0.0576
rpoB	Malus_domestica
	Rosa_spinosissima	0.1224
	Rosa_sterilis	0.1224
	Rosa_rugosa	0.1224
	Rosa_roubrghii	0.1057
	Rosa_laevigata	0.1224
	Rosa_canina	0.1635
	Rosa_agrestis	0.1224
rpoC1	Malus_domestica
	Rosa_spinosissima	0.1626
	Rosa_canina	0.2176
	Rosa_sterilis	0.1966
	Rosa_roubrghii	0.1628
	Rosa_agrestis	0.1626
	Rosa_rugosa	0.1626
	Rosa_laevigata	0.1626
rpoC2	Malus_domestica
	Rosa_roubrghii	0.1733
	Rosa_sterilis	0.1733
	Rosa_laevigata	0.1733
	Rosa_agrestis	0.1556
	Rosa_canina	0.1733
	Rosa_spinosissima	0.1277
	Rosa_rugosa	0.0849
rps11	Malus_domestica
	Rosa_rugosa	0.0177
	Rosa_spinosissima	0.0354
	Rosa_roubrghii	0.0379
	Rosa_sterilis	0.0354
	Rosa_laevigata	0.0354
	Rosa_canina	0.0354
	Rosa_agrestis	0.0331
rps12	Malus_domestica
	Rosa_spinosissima	0.1306
	Rosa_sterilis	0.1236
	Rosa_rugosa	0.1306
	Rosa_roubrghii	0.1306
	Rosa_laevigata	0.1236
	Rosa_canina	0.1236
	Rosa_agrestis	0.1236
rps14	Malus_domestica
	Rosa_spinosissima	0.1095
	Rosa_sterilis	0.1043
	Rosa_laevigata	0.1043
	Rosa_rugosa	0.1171
	Rosa_canina	0.1043
	Rosa_roubrghii	0.1306
	Rosa_agrestis	0.1043
rps15	Malus_domestica
	Rosa_spinosissima	0.1224
	Rosa_sterilis	0.1224
	Rosa_rugosa	0.1224
	Rosa_roubrghii	0.1057
	Rosa_laevigata	0.1224
	Rosa_canina	0.1635
	Rosa_agrestis	0.1224
rps16	Malus_domestica
	Rosa_sterilis	0.3069
	Rosa_laevigata	0.2768
	Rosa_agrestis	0.3069
	Rosa_canina	0.3069
	Rosa_roubrghii	0.3069
	Rosa_spinosissima	0.2762
	Rosa_rugosa	0.2762
rps18	Malus_domestica
	Rosa_agrestis	0.5554
	Rosa_canina	0.5557
	Rosa_sterilis	0.5558
	Rosa_roubrghii	0.5363
	Rosa_laevigata	0.5614
	Rosa_rugosa	0.5404
	Rosa_spinosissima	0.5427
rps19	Malus_domestica
	Rosa_sterilis	0.4578
	Rosa_agrestis	0.4578
	Rosa_canina	0.4578
	Rosa_roubrghii	0.4337
	Rosa_laevigata	0.4777
	Rosa_rugosa	0.464
	Rosa_spinosissima	0.4511
rps2	Malus_domestica
	Rosa_spinosissima	0.0135
	Rosa_rugosa	0.0143
	Rosa_agrestis	0.0153
	Rosa_sterilis	0.0143
	Rosa_laevigata	0.0153
	Rosa_canina	0.0153
	Rosa_roubrghii	0.0153
rps3	Malus_domestica
	Rosa_roubrghii	0.1717
	Rosa_sterilis	0.1717
	Rosa_laevigata	0.1717
	Rosa_rugosa	0.1859
	Rosa_spinosissima	0.1859
	Rosa_canina	0.1717
	Rosa_agrestis	0.1823
rps4
	Rosa_spinosissima	0.1197
	Rosa_sterilis	0.1197
	Rosa_rugosa	0.1197
	Rosa_roubrghii	0.1386
	Rosa_laevigata	0.1197
	Rosa_canina	0.1199
	Rosa_agrestis	0.1197
rps7	Malus_domestica
	Rosa_spinosissima	0.1007
	Rosa_canina	0.1007
	Rosa_sterilis	0.0832
	Rosa_roubrghii	0.1006
	Rosa_agrestis	0.1007
	Rosa_rugosa	0.1007
	Rosa_laevigata	0.1007
rps8	Malus_domestica
	Rosa_sterilis	0.1096
	Rosa_laevigata	0.1215
	Rosa_agrestis	0.1096
	Rosa_canina	0.1096
	Rosa_roubrghii	0.1096
	Rosa_spinosissima	0.1094
	Rosa_rugosa	0.1094
ycf1	Malus_domestica
	Rosa_agrestis	0.5554
	Rosa_canina	0.5557
	Rosa_sterilis	0.5558
	Rosa_roubrghii	0.5363
	Rosa_laevigata	0.5614
	Rosa_rugosa	0.5404
	Rosa_spinosissima	0.5427																		0.0095
ycf2	Malus_domestica
	Rosa_sterilis	0.4578
	Rosa_agrestis	0.4578
	Rosa_canina	0.4578
	Rosa_roubrghii	0.4337
	Rosa_laevigata	0.4777
	Rosa_rugosa	0.464
	Rosa_spinosissima	0.4511
ycf3	Malus_domestica
	Rosa_spinosissima	0.0135
	Rosa_rugosa	0.0143
	Rosa_agrestis	0.0153
	Rosa_sterilis	0.0143
	Rosa_laevigata	0.0153
	Rosa_canina	0.0153
	Rosa_roubrghii	0.0153
ycf4	Malus_domestica
	Rosa_roubrghii	0.1717
	Rosa_sterilis	0.1717
	Rosa_laevigata	0.1717
	Rosa_rugosa	0.1859
	Rosa_spinosissima	0.1859
	Rosa_canina	0.1717
	Rosa_agrestis	0.1823

## Sheet: mt_w
atp1	Malus_domestica
	Rosa_canina	0.1631
	Rosa_sterilis	0.155
	Rosa_agrestis	0.1631
	Rosa_laevigata	0.1631
	Rosa_rugosa	0.2075
	Rosa_spinosissima	0.1967
	Rosa_roxburghii	0.1901
atp4	Malus_domestica
	Rosa_sterilis	0.2191
	Rosa_spinosissima	0.6152
	Rosa_rugosa	0.6152
	Rosa_laevigata	0.6152
	Rosa_agrestis	0.6152
	Rosa_canina	0.6152
	Rosa_roxburghii	0.4435
atp6	Malus_domestica
	Rosa_laevigata	0.4451
	Rosa_rugosa	0.4451
	Rosa_spinosissima	0.4451
	Rosa_agrestis	0.4451
	Rosa_canina	0.4451
	Rosa_roxburghii	0.3712
	Rosa_sterilis	0.3534
atp8	Malus_domestica
	Rosa_canina	NA
	Rosa_laevigata	NA
	Rosa_rugosa	NA
	Rosa_sterilis	0.4297
	Rosa_agrestis	NA
	Rosa_spinosissima	NA
	Rosa_roxburghii	NA
atp9	Malus_domestica
	Rosa_rugosa	0.068
	Rosa_spinosissima	0.0861
	Rosa_laevigata	0.0861
	Rosa_canina	0.0861
	Rosa_agrestis	0.0861
	Rosa_sterilis	0.0861
	Rosa_roxburghii	0.0861
ccmB	Malus_domestica
	Rosa_sterilis	0.8367
	Rosa_laevigata	0.8337
	Rosa_roxburghii	0.8105
	Rosa_canina	0.823
	Rosa_agrestis	0.823
	Rosa_rugosa	0.823
	Rosa_spinosissima	0.823
ccmC	Malus_domestica
	Rosa_spinosissima	0.6629
	Rosa_sterilis	0.6629
	Rosa_rugosa	0.6629
	Rosa_agrestis	0.6629
	Rosa_laevigata	0.6373
	Rosa_canina	0.6586
	Rosa_roxburghii	0.6638
cob	Malus_domestica
	Rosa_agrestis	0.984
	Rosa_canina	0.984
	Rosa_laevigata	1.3155
	Rosa_sterilis	0.5409
	Rosa_spinosissima	0.984
	Rosa_roxburghii	0.6551
	Rosa_rugosa	0.6541
cox1	Malus_domestica
	Rosa_roxburghii	0.3281
	Rosa_spinosissima	0.2998
	Rosa_canina	0.2998
	Rosa_laevigata	0.3281
	Rosa_agrestis	0.2998
	Rosa_rugosa	0.2759
	Rosa_sterilis	0.4971
cox2	Malus_domestica
	Rosa_sterilis	0.1717
	Rosa_roxburghii	0.1717
	Rosa_laevigata	0.1493
	Rosa_rugosa	0.1321
	Rosa_canina	0.187
	Rosa_spinosissima	0.1717
	Rosa_agrestis	0.1717
cox3	Malus_domestica
	Rosa_roxburghii	NA
	Rosa_canina	NA
	Rosa_laevigata	NA
	Rosa_rugosa	NA
	Rosa_sterilis	0.1633
	Rosa_agrestis	NA
	Rosa_spinosissima	NA
matR	Malus_domestica
	Rosa_sterilis	0.5902
	Rosa_rugosa	0.3322
	Rosa_spinosissima	0.4431
	Rosa_laevigata	0.2487
	Rosa_canina	0.3322
	Rosa_agrestis	0.3322
	Rosa_roxburghii	0.418
nad2	Malus_domestica
	Rosa_sterilis	NA
	Rosa_canina	NA
	Rosa_roxburghii	NA
	Rosa_laevigata	NA
	Rosa_spinosissima	NA
	Rosa_rugosa	NA
	Rosa_agrestis	NA
nad3	Malus_domestica
	Rosa_sterilis	NA
	Rosa_canina	NA
	Rosa_laevigata	NA
	Rosa_spinosissima	NA
	Rosa_rugosa	NA
	Rosa_agrestis	NA
	Rosa_roxburghii	NA
nad4	Malus_domestica
	Rosa_sterilis	0.1629
	Rosa_roxburghii	1.1611
	Rosa_canina	NA
	Rosa_laevigata	NA
	Rosa_rugosa	NA
	Rosa_spinosissima	NA
	Rosa_agrestis	NA
nad4L	Malus_domestica
	Rosa_sterilis	0.5454
	Rosa_rugosa	1.1117
	Rosa_spinosissima	1.3867
	Rosa_laevigata	1.3867
	Rosa_canina	1.3867
	Rosa_agrestis	1.3867
	Rosa_roxburghii	1.3509
nad5	Malus_domestica
	Rosa_rugosa	0.2348
	Rosa_spinosissima	0.2348
	Rosa_roxburghii	0.3233
	Rosa_laevigata	0.1979
	Rosa_canina	0.2348
	Rosa_agrestis	0.2348
	Rosa_sterilis	0.2641
nad6	Malus_domestica
	Rosa_agrestis	0.1237
	Rosa_laevigata	0.1544
	Rosa_canina	0.1237
	Rosa_sterilis	0.2534
	Rosa_roxburghii	0.1237
	Rosa_rugosa	0.1381
	Rosa_spinosissima	0.1237
nad7	Malus_domestica
	Rosa_sterilis	NA
	Rosa_laevigata	NA
	Rosa_roxburghii	0.5735
	Rosa_agrestis	NA
	Rosa_canina	NA
	Rosa_rugosa	NA
	Rosa_spinosissima	NA
nad9	Malus_domestica
	Rosa_rugosa	0.3309
	Rosa_spinosissima	0.3309
	Rosa_roxburghii	0.3309
	Rosa_laevigata	0.3319
	Rosa_canina	0.3309
	Rosa_agrestis	0.3309
	Rosa_sterilis	0.261
rps12	Malus_domestica
	Rosa_canina	0.5021
	Rosa_laevigata	0.5021
	Rosa_agrestis	0.5021
	Rosa_rugosa	0.5021
	Rosa_spinosissima	0.5021
	Rosa_roxburghii	0.5558
	Rosa_sterilis	0.5971
rps13	Malus_domestica
	Rosa_rugosa	0.517
	Rosa_spinosissima	0.517
	Rosa_laevigata	0.517
	Rosa_canina	0.517
	Rosa_agrestis	0.517
	Rosa_roxburghii	0.517
	Rosa_sterilis	0.517
rps3	Malus_domestica
	Rosa_sterilis	0.6055
	Rosa_canina	0.7781
	Rosa_agrestis	0.8388
	Rosa_rugosa	0.7451
	Rosa_laevigata	0.7781
	Rosa_spinosissima	0.643
	Rosa_roxburghii	0.6166
sdh4	Malus_domestica
	Rosa_laevigata	2.3078
	Rosa_roxburghii	2.3078
	Rosa_agrestis	2.3078
	Rosa_canina	2.3078
	Rosa_spinosissima	2.2318
	Rosa_rugosa	2.2318
	Rosa_sterilis	1.8509
